# Supplementary material for: Impacts of heat stress and storm events on the benthic communities of Kenting National Park (Taiwan)
Source: PeerJ. 2021 Jul 23;9:e11744. doi: 10.7717/peerj.11744 (PMC8312492; doi:10.7717/peerj.11744)
Supplement: Supplemental Information 3 [file peerj-09-11744-s003.csv]

Transect	Site_Time	Site	Region	Time	FUNFR	SCLEN	SCLMA	ACRBR	HYDBR	ISOBR	MILBR	MONBR	POCBR	PORBR	SERBR	STYBR	DISCO	PAVCO	TURCO	ACAEN	ACREN	ALVJEN	ASTEN	CAUEN	COEEN	COSCEN	CYPEN	DISEN	ECYEN	ECNEN	FAEEN	GALEN	GONEN	GONPE	HYDEN	ISOEN	LEPEN	LETEN	LPTEN	LITEN	LOPEN	MEREN	MILEN	MOAEN	MONEN	MYCEN	OULEN	OXEN	PACEN
2015_08_CFB_T1	2015_08_CFB	CFB	East	"201508	0	2	0	0	0	0	0	0	0	0	0	0	0	0	0	0	0	0	0	0	0	0	0	0	0	0	0	0	0	0	0	0	0	0	0	0	0	0	0	0	0	0	0	0	0
2015_08_CFB_T2	2015_08_CFB	CFB	East	"201508	0	0	0	0	0	0	0	0	0	0	1	0	0	0	0	0	0	0	0	0	0	0	0	0	0	0	0	0	0	0	0	0	0	0	0	0	0	0	0	0	0	0	0	0	0
2015_08_CFB_T3	2015_08_CFB	CFB	East	"201508	0	1	0	0	0	0	0	0	0	0	3	0	0	0	0	0	0	0	0	0	0	0	0	0	0	0	3	0	0	0	0	0	0	0	0	0	0	0	0	0	0	0	0	0	0
2015_08_CFB_T4	2015_08_CFB	CFB	East	"201508	0	0	0	0	0	0	0	0	0	0	0	2	0	0	0	0	0	0	0	0	0	0	0	0	0	0	1	1	0	0	0	0	0	0	0	0	0	0	0	0	0	0	0	0	0
2015_08_CFB_T5	2015_08_CFB	CFB	East	"201508	0	1	0	0	0	0	0	0	0	0	1	0	0	0	0	0	0	0	0	0	0	0	0	5	0	0	0	0	0	0	0	6	0	0	0	0	0	0	0	0	0	0	0	0	0
2015_08_DBS_T1	2015_08_DBS	DBS	West	"201508	0	12	0	27	0	0	29	0	0	11	0	0	0	0	0	0	0	0	0	0	0	0	0	0	0	0	0	0	0	0	0	0	0	0	0	0	0	0	0	0	34	0	0	0	0
2015_08_DBS_T2	2015_08_DBS	DBS	West	"201508	0	4	0	1	0	0	1	0	0	0	0	0	0	0	0	0	0	0	0	0	0	0	0	7	0	0	4	0	0	0	0	0	0	28	0	0	0	0	0	0	45	0	0	0	0
2015_08_DBS_T3	2015_08_DBS	DBS	West	"201508	0	3	4	10	0	0	9	2	2	0	0	0	0	0	0	0	0	0	0	0	0	0	0	0	0	5	0	5	0	0	0	0	0	1	0	0	0	0	0	0	99	0	0	0	0
2015_08_DBS_T4	2015_08_DBS	DBS	West	"201508	0	4	0	7	0	0	1	0	0	0	0	0	0	0	0	2	0	0	0	0	0	0	0	0	0	0	1	8	0	1	0	0	0	3	0	0	0	1	0	0	125	0	0	0	0
2015_08_DBS_T5	2015_08_DBS	DBS	West	"201508	0	1	0	21	0	0	3	14	0	0	0	0	0	0	0	0	0	0	0	0	0	0	0	1	0	0	11	19	0	0	0	0	0	10	0	0	0	0	0	0	127	0	0	0	0
2015_08_HBH_T1	2015_08_HBH	HBH	Nanwan	"201508	0	15	3	37	15	0	29	0	0	0	0	0	0	18	0	0	0	0	0	0	0	0	0	0	0	29	5	1	0	0	0	1	0	0	0	0	0	4	0	0	65	0	0	0	0
2015_08_HBH_T2	2015_08_HBH	HBH	Nanwan	"201508	0	2	0	11	2	0	36	0	5	15	0	0	0	0	0	0	0	0	0	0	0	0	3	4	0	32	9	1	2	0	0	1	0	0	0	0	0	3	11	0	30	0	0	0	0
2015_08_HBH_T3	2015_08_HBH	HBH	Nanwan	"201508	0	9	0	14	1	1	48	0	2	32	0	0	0	0	0	0	0	0	0	0	0	0	0	4	0	19	4	0	0	0	0	0	0	20	0	0	0	16	6	0	38	2	0	0	0
2015_08_HBH_T4	2015_08_HBH	HBH	Nanwan	"201508	0	2	0	12	0	0	13	0	2	20	0	0	0	0	0	0	0	0	0	0	0	0	0	0	0	45	3	0	1	0	0	0	0	26	0	0	0	31	1	0	13	0	0	0	0
2015_08_HBH_T5	2015_08_HBH	HBH	Nanwan	"201508	0	3	0	84	6	0	131	0	0	18	0	0	0	0	0	0	0	0	0	0	0	0	6	0	0	59	0	0	0	0	50	0	0	0	0	0	0	3	3	0	5	0	0	0	0
2015_08_HW_T1	2015_08_HW	HW	West	"201508	0	23	0	5	0	0	0	0	20	0	0	0	0	0	0	0	9	0	0	0	0	0	18	16	0	6	41	8	0	0	14	0	0	2	0	0	0	11	0	0	163	5	0	0	3
2015_08_HW_T2	2015_08_HW	HW	West	"201508	0	38	0	4	0	0	5	0	16	1	0	2	0	0	0	1	0	0	0	0	0	0	0	4	0	8	25	4	2	0	7	0	0	0	0	0	0	11	0	0	125	0	0	0	3
2015_08_HW_T3	2015_08_HW	HW	West	"201508	0	21	0	34	0	0	0	0	5	0	15	0	0	0	0	0	3	0	9	0	0	0	14	14	1	0	32	2	0	0	7	0	0	5	0	0	0	0	0	0	131	0	0	0	0
2015_08_HW_T4	2015_08_HW	HW	West	"201508	0	39	0	24	0	0	0	0	4	0	0	0	0	0	0	0	9	0	3	0	0	0	6	17	8	0	22	0	0	0	0	0	0	0	0	0	0	0	0	0	95	0	0	0	0
2015_08_HW_T5	2015_08_HW	HW	West	"201508	0	39	0	8	0	0	0	0	2	0	0	0	0	0	0	0	0	0	3	0	0	0	7	4	1	0	6	0	0	0	0	0	0	0	0	0	0	2	0	0	22	0	0	0	0
2015_08_JLS_T1	2015_08_JLS	JLS	East	"201508	0	35	0	4	0	0	4	0	0	0	3	7	0	0	0	0	0	0	0	0	0	0	0	2	0	0	26	1	0	0	1	0	0	0	0	0	0	3	7	6	12	0	0	0	3
2015_08_JLS_T2	2015_08_JLS	JLS	East	"201508	0	16	0	0	0	0	7	0	0	0	0	4	0	0	0	0	0	0	0	0	0	0	14	30	0	0	22	0	0	0	0	0	0	0	0	0	0	0	0	0	31	0	0	0	0
2015_08_JLS_T3	2015_08_JLS	JLS	East	"201508	0	9	0	4	0	0	0	0	2	0	0	0	0	0	0	0	0	0	0	0	0	0	24	15	0	6	21	0	0	0	0	0	0	0	0	0	0	2	1	0	12	0	0	0	0
2015_08_JLS_T4	2015_08_JLS	JLS	East	"201508	0	20	0	0	0	0	0	0	5	0	0	0	0	0	0	0	0	0	4	0	0	0	0	12	0	0	19	0	0	0	0	0	0	0	0	0	0	0	11	0	4	0	0	0	0
2015_08_JLS_T5	2015_08_JLS	JLS	East	"201508	0	18	0	0	0	0	10	0	8	0	0	0	0	0	0	0	0	0	10	0	0	0	7	5	0	0	27	0	0	0	7	0	0	0	0	0	0	0	5	0	2	0	0	0	0
2015_08_LDS_T1	2015_08_LDS	LDS	Nanwan	"201508	0	8	0	14	0	0	60	0	4	7	0	0	0	0	0	44	0	0	0	0	0	0	6	2	0	0	11	10	10	0	0	0	0	2	0	0	0	0	1	4	91	2	0	0	0
2015_08_LDS_T2	2015_08_LDS	LDS	Nanwan	"201508	0	21	0	0	0	0	26	0	5	0	0	0	0	0	0	0	0	0	0	0	0	0	0	6	0	11	31	7	5	0	0	0	0	21	0	0	0	0	21	0	3	3	0	0	0
2015_08_LDS_T3	2015_08_LDS	LDS	Nanwan	"201508	0	8	0	4	0	0	3	0	0	0	0	1	0	0	0	34	0	0	0	0	0	0	0	2	0	0	41	0	1	0	20	0	2	3	0	0	0	0	0	0	32	0	0	0	0
2015_08_LDS_T4	2015_08_LDS	LDS	Nanwan	"201508	0	1	0	16	0	0	42	8	20	4	0	0	0	0	0	5	0	0	0	0	0	0	8	2	0	0	37	7	0	0	5	0	0	19	0	0	0	0	2	11	29	0	0	0	0
2015_08_LDS_T5	2015_08_LDS	LDS	Nanwan	"201508	0	9	0	16	0	0	18	0	8	10	0	0	0	0	0	9	1	0	0	0	0	0	41	0	0	0	45	0	0	0	11	0	0	6	0	0	0	0	14	6	84	0	0	0	0
2015_08_LK_T1	2015_08_LK	LK	East	"201508	0	8	0	2	0	0	0	0	15	0	0	0	0	0	0	14	0	0	0	0	0	0	5	21	0	0	49	0	0	0	2	0	0	20	0	0	0	0	21	0	5	0	0	0	0
2015_08_LK_T2	2015_08_LK	LK	East	"201508	0	7	0	0	0	0	0	0	11	3	0	0	0	0	0	0	0	0	8	0	0	0	0	26	0	0	54	0	0	0	3	0	0	2	0	0	0	0	71	7	12	0	0	0	0
2015_08_LK_T3	2015_08_LK	LK	East	"201508	0	13	0	0	0	0	0	0	6	0	0	0	0	0	0	0	0	0	0	0	0	0	0	1	0	2	14	0	0	0	0	0	0	16	0	0	0	0	3	0	0	0	0	0	0
2015_08_LK_T4	2015_08_LK	LK	East	"201508	0	7	1	0	0	0	0	0	3	0	0	0	0	0	0	0	0	0	0	0	0	0	0	4	0	0	24	0	0	0	0	0	0	7	0	0	0	0	1	0	0	0	0	0	0
2015_08_LK_T5	2015_08_LK	LK	East	"201508	0	15	0	0	0	0	0	0	9	2	0	2	0	0	0	0	0	0	0	0	0	0	0	5	0	0	34	0	0	0	7	0	0	8	1	0	0	0	37	8	0	2	2	0	0
2015_08_OUT_T1	2015_08_OUT	OUT	Nanwan	"201508	0	11	2	4	14	0	43	0	7	0	0	5	0	0	0	4	0	0	0	0	0	0	0	11	0	0	26	17	13	0	0	0	2	1	0	0	6	0	5	0	195	0	0	0	0
2015_08_OUT_T2	2015_08_OUT	OUT	Nanwan	"201508	0	6	0	6	0	0	52	0	11	0	2	0	0	0	0	46	8	0	0	0	0	0	6	5	2	12	54	9	0	0	0	6	0	0	0	0	0	33	3	0	100	0	0	0	0
2015_08_OUT_T3	2015_08_OUT	OUT	Nanwan	"201508	0	7	0	9	0	0	13	0	4	0	12	2	0	0	0	4	0	0	16	0	0	0	3	18	0	0	45	4	0	0	0	0	0	25	0	0	0	11	0	0	92	0	0	0	5
2015_08_OUT_T4	2015_08_OUT	OUT	Nanwan	"201508	0	15	0	11	0	0	35	0	13	4	15	0	0	0	0	0	0	0	0	0	0	0	0	7	0	0	42	14	0	0	0	0	0	2	0	0	0	7	5	1	57	0	0	0	0
2015_08_OUT_T5	2015_08_OUT	OUT	Nanwan	"201508	0	3	0	7	0	0	1	1	22	0	2	5	0	0	0	56	0	0	0	0	0	0	2	3	0	0	87	37	1	0	0	0	0	2	0	0	0	0	0	0	44	0	0	0	0
2015_08_SJW_T1	2015_08_SJW	SJW	Nanwan	"201508	0	4	4	13	0	0	0	0	14	0	0	0	0	0	0	7	0	0	0	0	0	0	0	0	0	0	4	0	0	0	0	0	0	3	0	0	0	0	0	0	229	0	0	0	0
2015_08_SJW_T2	2015_08_SJW	SJW	Nanwan	"201508	0	2	0	3	0	0	0	0	16	0	0	0	0	0	0	3	0	0	0	0	0	0	0	7	0	0	9	0	1	0	5	0	0	1	0	0	0	0	0	0	326	0	0	0	3
2015_08_SJW_T3	2015_08_SJW	SJW	Nanwan	"201508	0	4	0	17	0	0	0	0	25	0	0	0	0	0	0	0	12	0	0	0	0	0	0	5	0	0	7	1	1	0	0	0	0	0	0	0	0	0	0	0	383	0	0	0	0
2015_08_SJW_T4	2015_08_SJW	SJW	Nanwan	"201508	0	7	0	3	0	0	3	0	11	0	0	0	0	0	0	0	4	0	0	0	0	0	4	19	0	0	21	11	0	0	0	0	0	0	0	0	0	0	0	0	223	0	0	0	0
2015_08_SJW_T5	2015_08_SJW	SJW	Nanwan	"201508	0	23	0	24	0	0	6	0	9	0	0	0	0	0	0	14	0	0	0	0	0	0	0	8	0	0	12	5	0	3	0	0	0	3	0	0	0	0	0	4	27	0	0	0	8
2015_08_TS_T1	2015_08_TS	TS	Nanwan	"201508	0	31	2	46	0	0	3	0	7	0	4	0	0	0	0	0	0	0	0	0	0	2	0	4	0	0	9	3	0	0	0	0	0	4	0	0	0	1	0	0	50	0	0	0	0
2015_08_TS_T2	2015_08_TS	TS	Nanwan	"201508	0	16	0	30	2	0	24	0	6	2	33	0	0	0	0	0	0	0	0	0	0	0	16	0	0	0	6	0	19	0	3	0	0	0	0	0	0	0	0	3	87	0	0	0	0
2015_08_TS_T3	2015_08_TS	TS	Nanwan	"201508	0	21	0	61	0	0	9	0	3	0	11	0	0	0	0	0	20	0	3	0	0	0	4	11	0	0	13	2	0	0	1	2	0	0	0	1	0	0	24	0	101	0	0	0	0
2015_08_TS_T4	2015_08_TS	TS	Nanwan	"201508	0	9	0	23	16	0	17	0	11	2	2	0	0	0	0	0	2	0	0	0	0	0	5	11	0	2	13	0	1	0	1	0	0	0	0	0	0	1	5	0	132	0	0	0	2
2015_08_TS_T5	2015_08_TS	TS	Nanwan	"201508	1	6	1	24	11	0	34	0	3	0	35	0	0	0	0	0	0	0	0	0	0	0	0	24	0	4	19	18	0	0	17	0	0	0	0	0	0	3	4	0	102	0	0	0	0
2015_08_WLT_T1	2015_08_WLT	WLT	West	"201508	0	13	0	0	0	0	0	0	5	0	0	0	0	0	0	0	0	0	16	0	0	0	14	0	0	0	3	0	0	0	0	0	0	0	0	0	0	1	0	0	23	0	0	0	0
2015_08_WLT_T2	2015_08_WLT	WLT	West	"201508	0	10	0	2	0	0	0	0	0	0	0	0	0	0	0	0	0	0	9	0	0	0	0	3	0	0	3	0	0	0	0	6	0	0	0	0	0	2	0	0	21	0	0	0	0
2015_08_WLT_T3	2015_08_WLT	WLT	West	"201508	0	7	0	9	0	0	0	0	1	4	0	0	0	0	0	0	0	0	0	1	0	0	3	2	0	0	6	0	0	0	0	0	0	0	0	0	0	0	0	0	24	0	0	0	0
2015_08_WLT_T4	2015_08_WLT	WLT	West	"201508	0	10	0	13	0	0	4	0	16	0	0	0	0	0	0	0	0	0	0	0	0	0	0	6	0	0	3	0	0	0	0	0	0	5	0	0	0	1	2	0	29	0	0	0	0
2015_08_WLT_T5	2015_08_WLT	WLT	West	"201508	0	5	0	8	0	0	0	0	6	0	0	0	0	0	0	0	0	0	0	0	0	0	0	2	0	10	3	3	0	0	0	0	0	3	0	0	0	0	0	2	65	0	0	0	0
2016_04_CFB_T1	2016_04_CFB	CFB	East	"201604	0	4	0	0	0	0	0	0	0	0	1	0	0	0	0	0	0	0	0	0	0	0	0	0	0	0	0	0	0	0	0	0	0	0	0	0	0	0	0	0	0	0	0	0	0
2016_04_CFB_T2	2016_04_CFB	CFB	East	"201604	0	5	0	0	0	0	0	0	0	0	0	0	0	0	0	0	0	0	0	0	0	0	0	0	4	0	2	0	0	0	0	0	0	0	0	0	0	0	5	0	0	0	0	0	0
2016_04_CFB_T3	2016_04_CFB	CFB	East	"201604	0	4	0	0	0	0	0	0	0	0	1	0	0	0	0	0	0	0	0	0	0	0	0	0	0	0	2	0	0	0	0	0	0	0	0	0	0	0	0	0	0	0	0	0	0
2016_04_CFB_T4	2016_04_CFB	CFB	East	"201604	0	0	0	0	0	0	0	0	0	0	0	0	0	0	0	0	0	0	0	0	0	0	0	1	0	0	0	0	0	0	0	0	0	0	0	0	0	0	0	0	0	0	0	0	0
2016_04_CFB_T5	2016_04_CFB	CFB	East	"201604	0	2	0	0	0	0	0	0	0	0	0	0	0	0	0	0	0	0	0	0	0	0	0	1	0	0	1	0	0	0	0	0	0	0	0	0	0	0	0	0	3	0	0	0	0
2016_04_DBS_T1	2016_04_DBS	DBS	West	"201604	0	1	0	110	1	0	0	6	4	2	0	0	0	0	0	0	0	0	0	0	0	0	0	5	0	0	0	7	0	0	0	0	0	0	0	0	0	0	0	0	21	0	0	0	0
2016_04_DBS_T2	2016_04_DBS	DBS	West	"201604	0	2	0	20	2	0	1	0	4	5	0	0	0	0	0	0	0	0	2	0	0	0	0	3	0	0	18	9	0	14	0	0	0	0	0	0	0	0	0	0	41	0	0	0	0
2016_04_DBS_T3	2016_04_DBS	DBS	West	"201604	0	0	0	6	3	0	3	0	7	11	0	0	0	0	0	6	0	0	4	5	0	0	16	7	0	0	35	17	0	0	0	0	0	9	0	0	0	0	3	0	113	0	0	0	0
2016_04_DBS_T4	2016_04_DBS	DBS	West	"201604	0	0	0	12	0	0	0	0	0	2	0	0	0	0	0	0	0	0	0	0	0	0	0	8	0	0	1	17	0	0	3	0	0	0	0	0	0	0	1	0	131	0	0	0	0
2016_04_DBS_T5	2016_04_DBS	DBS	West	"201604	0	0	0	10	0	0	0	0	0	1	0	0	0	0	0	0	0	0	0	0	0	0	0	9	0	0	31	7	0	2	0	0	0	9	0	0	0	0	2	0	208	0	0	0	0
2016_04_HBH_T1	2016_04_HBH	HBH	Nanwan	"201604	0	9	3	18	4	0	18	0	0	12	0	0	28	0	9	2	0	0	0	0	0	0	0	7	0	6	0	0	13	8	0	0	0	0	0	0	0	12	3	0	16	0	0	0	0
2016_04_HBH_T2	2016_04_HBH	HBH	Nanwan	"201604	0	12	0	117	0	15	0	0	5	24	0	0	0	0	0	3	0	0	22	0	0	0	0	10	0	0	42	0	0	0	5	1	0	0	0	0	0	10	8	3	93	0	0	0	0
2016_04_HBH_T3	2016_04_HBH	HBH	Nanwan	"201604	0	0	0	61	4	25	34	0	0	19	0	0	0	8	0	0	0	0	71	0	0	0	0	4	0	0	4	0	0	0	0	6	0	23	0	0	0	10	1	0	23	0	0	0	0
2016_04_HBH_T4	2016_04_HBH	HBH	Nanwan	"201604	0	1	0	27	0	0	2	0	0	9	0	0	0	0	0	0	0	0	67	0	0	0	0	19	0	0	7	0	0	0	7	6	0	0	0	0	0	10	0	0	85	0	0	0	0
2016_04_HBH_T5	2016_04_HBH	HBH	Nanwan	"201604	0	0	0	6	101	12	6	0	2	55	0	0	0	0	0	0	0	0	13	0	0	0	0	8	0	0	19	0	4	0	5	15	0	7	0	0	0	4	0	0	63	0	0	0	0
2016_04_HW_T1	2016_04_HW	HW	West	"201604	0	15	0	5	0	0	0	0	2	0	0	0	0	0	0	0	0	0	8	0	0	0	0	9	0	0	21	13	0	0	2	0	0	1	0	0	0	11	0	0	104	8	0	0	0
2016_04_HW_T2	2016_04_HW	HW	West	"201604	0	7	0	0	0	0	0	0	9	0	0	0	0	0	0	0	0	0	5	0	0	0	5	11	0	0	10	8	0	0	1	1	0	0	0	0	0	7	5	1	48	13	0	0	1
2016_04_HW_T3	2016_04_HW	HW	West	"201604	0	15	0	0	0	0	0	0	4	0	0	0	0	0	0	0	0	0	2	0	0	2	9	28	0	0	14	10	0	2	11	7	0	1	0	5	0	16	0	0	211	1	0	0	0
2016_04_HW_T4	2016_04_HW	HW	West	"201604	0	2	0	9	0	0	0	0	8	0	0	0	0	0	0	0	0	2	8	0	0	0	30	25	0	0	23	7	0	0	1	0	0	0	0	9	0	2	11	0	75	6	0	0	0
2016_04_HW_T5	2016_04_HW	HW	West	"201604	0	3	0	7	0	0	0	0	7	0	0	0	0	0	0	1	0	0	7	0	0	0	18	37	0	0	28	10	0	0	0	20	0	7	0	0	0	5	5	0	46	6	0	0	0
2016_04_JLS_T1	2016_04_JLS	JLS	East	"201604	0	4	0	1	0	0	53	0	6	0	0	0	0	0	0	0	0	0	0	0	0	0	0	5	0	0	8	0	0	0	4	0	0	5	0	0	0	0	23	0	3	1	0	0	0
2016_04_JLS_T2	2016_04_JLS	JLS	East	"201604	0	7	0	0	0	0	0	0	3	0	0	0	0	0	0	0	0	0	0	0	0	0	15	0	0	0	17	0	0	0	0	0	0	1	0	0	0	0	10	0	2	0	0	0	0
2016_04_JLS_T3	2016_04_JLS	JLS	East	"201604	0	0	0	1	0	0	0	0	0	0	0	0	0	0	0	0	0	0	0	0	0	0	12	0	0	0	3	0	0	0	0	0	0	0	0	0	0	0	8	0	14	0	0	0	0
2016_04_JLS_T4	2016_04_JLS	JLS	East	"201604	0	1	0	0	0	0	0	0	2	0	0	6	0	0	0	0	0	0	0	0	0	0	5	7	0	0	2	0	0	0	0	0	0	0	0	0	0	0	5	0	0	0	0	0	0
2016_04_JLS_T5	2016_04_JLS	JLS	East	"201604	0	0	0	0	0	0	24	0	3	0	1	0	0	0	0	8	1	0	3	0	0	0	1	11	0	0	27	1	0	0	0	0	0	0	0	0	0	0	8	0	43	0	0	0	0
2016_04_LDS_T1	2016_04_LDS	LDS	Nanwan	"201604	0	1	0	2	0	0	2	0	24	0	0	0	0	0	0	0	4	0	0	0	0	0	9	14	0	5	16	7	7	0	2	0	0	24	0	0	4	0	1	8	73	0	0	0	1
2016_04_LDS_T2	2016_04_LDS	LDS	Nanwan	"201604	0	1	0	16	0	0	107	0	13	0	0	0	0	0	0	1	0	0	3	0	0	0	8	8	0	0	40	4	0	2	0	0	0	1	0	0	0	6	15	0	51	0	0	0	0
2016_04_LDS_T3	2016_04_LDS	LDS	Nanwan	"201604	0	0	0	1	0	0	32	0	3	0	0	3	0	0	0	0	2	0	0	0	0	0	0	2	0	0	36	1	0	0	0	0	0	9	0	0	0	0	2	3	18	0	0	0	0
2016_04_LDS_T4	2016_04_LDS	LDS	Nanwan	"201604	0	0	0	0	0	0	10	0	1	0	0	0	0	0	0	0	0	0	0	0	0	0	0	16	0	0	24	0	1	0	1	0	0	0	0	0	0	0	7	0	5	0	0	0	0
2016_04_LDS_T5	2016_04_LDS	LDS	Nanwan	"201604	0	0	0	16	0	0	0	0	0	0	0	0	0	0	0	2	0	0	1	0	0	0	13	20	0	0	21	5	0	0	5	0	0	2	0	0	0	2	0	0	20	0	0	0	0
2016_04_LK_T1	2016_04_LK	LK	East	"201604	0	1	0	0	0	0	1	0	10	0	0	0	0	0	0	4	0	0	11	0	0	0	0	20	0	0	46	0	3	0	0	0	0	16	0	0	0	0	27	3	2	0	0	0	0
2016_04_LK_T2	2016_04_LK	LK	East	"201604	0	2	0	0	0	0	0	0	28	0	0	0	0	0	0	0	0	0	0	0	0	0	2	19	0	0	80	0	2	1	1	0	0	32	0	0	0	0	11	0	0	0	0	0	0
2016_04_LK_T3	2016_04_LK	LK	East	"201604	0	0	0	0	0	0	0	0	25	0	0	0	0	0	0	0	1	0	0	0	0	0	18	20	0	0	15	0	0	0	0	0	0	3	0	0	0	0	29	0	6	0	0	0	0
2016_04_LK_T4	2016_04_LK	LK	East	"201604	0	0	0	0	0	0	0	0	7	0	0	0	0	0	0	12	0	0	5	0	0	0	3	14	0	0	36	0	0	0	1	0	0	13	0	0	0	0	75	0	2	0	0	0	0
2016_04_LK_T5	2016_04_LK	LK	East	"201604	0	2	0	0	0	0	0	0	7	0	0	0	0	0	0	6	0	0	0	0	0	0	18	18	0	0	90	0	0	0	3	0	0	9	0	0	0	0	30	0	11	0	0	0	0
2016_04_OUT_T1	2016_04_OUT	OUT	Nanwan	"201604	0	12	2	26	0	0	3	0	6	3	7	1	0	0	0	42	0	0	0	0	0	0	11	11	0	0	45	24	0	0	0	0	0	3	0	0	0	3	0	0	38	0	0	0	0
2016_04_OUT_T2	2016_04_OUT	OUT	Nanwan	"201604	0	2	0	4	0	0	18	0	5	6	18	1	0	0	0	11	0	0	0	0	0	0	2	26	0	0	30	39	6	6	0	0	0	0	0	0	0	5	4	0	63	5	0	0	8
2016_04_OUT_T3	2016_04_OUT	OUT	Nanwan	"201604	0	2	0	14	0	0	42	0	7	0	0	2	0	0	0	0	1	0	1	0	0	0	9	3	0	0	74	38	3	0	0	0	0	22	0	0	4	0	6	2	25	2	0	0	0
2016_04_OUT_T4	2016_04_OUT	OUT	Nanwan	"201604	0	4	0	6	0	0	26	0	19	3	6	0	0	0	0	0	0	0	0	0	0	0	0	6	0	0	18	91	2	0	0	0	0	33	0	0	2	7	1	0	30	0	0	0	0
2016_04_OUT_T5	2016_04_OUT	OUT	Nanwan	"201604	0	0	0	9	0	0	49	0	15	0	41	0	0	0	0	40	8	0	0	0	0	0	5	9	0	0	61	64	3	0	4	0	0	22	0	0	0	3	0	0	77	0	0	0	0
2016_04_SJW_T1	2016_04_SJW	SJW	Nanwan	"201604	0	4	0	0	0	0	0	0	0	0	1	0	0	0	0	0	0	0	0	0	0	0	0	0	0	0	0	0	0	0	0	0	0	0	0	0	0	0	0	0	0	0	0	0	0
2016_04_SJW_T2	2016_04_SJW	SJW	Nanwan	"201604	0	4	0	0	0	0	0	0	3	14	0	0	0	0	0	9	0	0	0	0	0	0	1	4	0	0	27	24	0	7	0	0	0	0	0	0	0	0	4	0	187	0	0	0	0
2016_04_SJW_T3	2016_04_SJW	SJW	Nanwan	"201604	0	1	0	2	0	0	0	0	19	15	0	0	0	0	0	0	1	0	0	0	0	0	0	10	0	0	18	9	1	0	0	0	0	3	0	0	0	2	1	0	329	1	0	0	3
2016_04_SJW_T4	2016_04_SJW	SJW	Nanwan	"201604	0	0	0	0	0	1	0	0	22	1	0	0	0	0	0	0	0	0	1	0	0	0	0	20	0	0	12	3	5	0	0	0	0	8	0	0	0	0	1	0	303	0	0	0	4
2016_04_SJW_T5	2016_04_SJW	SJW	Nanwan	"201604	0	0	0	0	0	0	0	0	22	0	0	0	0	0	0	3	0	0	0	0	0	0	1	16	0	0	18	6	0	0	0	3	0	25	0	0	0	0	0	0	409	0	0	0	0
2016_04_TS_T1	2016_04_TS	TS	Nanwan	"201604	0	14	0	39	0	1	25	0	18	0	3	1	0	0	0	0	1	0	1	1	0	0	5	2	0	0	5	1	0	0	2	0	0	1	0	0	0	0	0	0	70	0	0	0	1
2016_04_TS_T2	2016_04_TS	TS	Nanwan	"201604	0	2	0	28	1	0	3	0	13	1	19	0	0	0	0	0	0	0	4	0	0	0	4	28	0	0	36	2	0	0	3	0	0	0	0	0	1	0	5	1	136	0	0	0	0
2016_04_TS_T3	2016_04_TS	TS	Nanwan	"201604	0	0	0	35	3	0	34	0	9	1	10	0	0	0	0	0	2	0	4	1	0	0	0	20	0	0	6	0	0	0	1	0	0	0	0	0	0	2	1	0	82	0	0	0	0
2016_04_TS_T4	2016_04_TS	TS	Nanwan	"201604	0	3	0	21	32	0	28	0	1	0	32	0	0	0	0	3	4	0	0	0	0	0	3	12	0	0	25	1	0	2	10	0	0	1	0	0	0	0	4	0	158	0	0	0	0
2016_04_TS_T5	2016_04_TS	TS	Nanwan	"201604	0	3	0	25	53	0	31	1	8	0	38	5	0	0	0	0	1	0	0	1	0	0	0	3	0	1	25	8	3	0	2	8	0	0	0	0	0	1	2	0	174	0	0	0	0
2016_04_WLT_T1	2016_04_WLT	WLT	West	"201604	0	18	0	2	0	0	5	0	8	2	0	0	0	0	0	0	0	0	10	0	1	0	5	3	0	0	10	0	0	0	0	0	0	1	0	0	0	2	2	0	29	0	0	0	0
2016_04_WLT_T2	2016_04_WLT	WLT	West	"201604	0	6	0	0	0	0	0	0	9	1	0	0	0	0	0	0	0	0	8	0	0	0	6	2	0	0	5	0	2	0	0	0	0	5	0	0	0	1	5	0	20	0	0	0	0
2016_04_WLT_T3	2016_04_WLT	WLT	West	"201604	0	2	0	0	0	0	2	0	9	7	0	0	0	0	0	0	0	7	13	0	0	0	2	3	0	0	5	0	0	0	0	6	0	0	0	0	0	2	8	0	38	0	0	0	0
2016_04_WLT_T4	2016_04_WLT	WLT	West	"201604	0	1	0	24	0	0	0	0	26	0	0	0	0	0	0	1	0	0	1	0	0	0	8	16	0	0	6	0	0	0	5	0	0	0	0	0	0	0	5	0	24	1	0	0	0
2016_04_WLT_T5	2016_04_WLT	WLT	West	"201604	0	0	0	7	0	0	0	0	26	10	0	0	0	0	0	0	0	0	0	0	0	0	5	7	0	0	2	0	0	0	3	3	0	0	0	0	0	0	0	0	102	0	0	0	0
2016_09_DBS_T1	2016_09_DBS	DBS	West	"201609	0	0	0	4	0	0	0	0	2	4	0	0	0	0	0	0	0	0	2	0	0	0	6	5	0	0	9	22	0	0	0	6	0	2	0	0	0	0	0	0	217	0	0	0	0
2016_09_DBS_T2	2016_09_DBS	DBS	West	"201609	0	1	0	6	0	0	8	0	0	1	0	0	0	0	0	8	0	0	34	0	0	0	0	0	0	0	8	22	0	0	0	0	0	2	0	0	0	0	0	0	193	0	0	0	0
2016_09_DBS_T3	2016_09_DBS	DBS	West	"201609	0	0	0	3	0	0	0	0	13	0	0	0	0	0	0	1	0	0	0	0	0	0	0	1	0	0	9	14	6	0	0	0	0	28	0	0	0	0	2	0	169	0	0	0	0
2016_09_DBS_T4	2016_09_DBS	DBS	West	"201609	0	2	0	66	0	0	0	0	0	0	0	0	0	0	0	0	0	0	5	0	0	0	3	7	0	0	11	13	0	0	0	0	0	2	0	0	0	0	0	0	60	0	0	0	0
2016_09_DBS_T5	2016_09_DBS	DBS	West	"201609	0	0	0	88	0	0	0	0	0	4	0	0	0	0	0	0	1	0	0	0	0	0	0	2	0	0	3	16	0	0	0	0	0	0	0	0	0	0	0	0	172	0	0	0	0
2016_09_HBH_T1	2016_09_HBH	HBH	Nanwan	"201609	0	17	0	87	0	0	9	0	5	0	0	0	0	0	0	0	1	0	58	0	0	0	0	1	0	0	22	1	0	0	0	0	0	12	0	0	0	0	0	0	129	0	0	0	0
2016_09_HBH_T2	2016_09_HBH	HBH	Nanwan	"201609	0	5	0	2	0	0	0	0	0	0	0	0	0	0	0	0	0	0	0	4	0	0	0	2	0	6	33	4	6	0	0	0	0	10	0	0	1	0	0	0	78	2	0	0	0
2016_09_HBH_T3	2016_09_HBH	HBH	Nanwan	"201609	0	0	0	8	2	0	29	0	10	10	0	0	0	0	0	0	0	0	109	0	0	0	0	3	0	0	13	0	2	0	0	0	0	5	0	3	0	8	0	0	111	0	0	0	0
2016_09_HBH_T4	2016_09_HBH	HBH	Nanwan	"201609	0	0	0	51	0	0	0	0	3	15	0	0	0	25	0	0	0	0	81	0	0	0	0	11	0	0	13	5	4	0	0	3	0	0	0	19	0	0	8	0	67	0	0	0	0
2016_09_HBH_T5	2016_09_HBH	HBH	Nanwan	"201609	0	0	0	6	101	12	6	0	2	55	0	0	0	0	0	0	0	0	13	0	0	0	0	8	0	0	19	0	4	0	5	15	0	7	0	0	0	4	0	0	63	0	0	0	0
2016_09_HW_T1	2016_09_HW	HW	West	"201609	0	11	0	14	1	0	0	0	10	0	0	0	0	0	0	0	0	0	0	0	0	0	1	27	0	0	16	7	0	2	5	2	0	9	0	0	0	6	0	0	90	4	0	0	0
2016_09_HW_T2	2016_09_HW	HW	West	"201609	0	24	0	1	0	0	0	0	2	0	0	2	0	0	0	0	0	0	1	0	1	0	0	4	0	0	14	18	0	0	9	4	0	0	0	0	0	12	2	0	139	5	0	0	2
2016_09_HW_T3	2016_09_HW	HW	West	"201609	0	36	0	3	0	0	0	0	3	0	0	0	0	0	0	0	1	0	0	0	0	0	0	18	0	0	8	5	0	0	0	5	0	0	0	5	0	3	7	0	78	2	0	0	3
2016_09_HW_T4	2016_09_HW	HW	West	"201609	0	11	0	0	0	0	0	0	1	0	0	0	0	0	0	0	0	0	0	0	0	0	5	22	0	0	4	10	0	0	1	5	0	2	0	0	0	12	0	0	32	15	0	0	0
2016_09_HW_T5	2016_09_HW	HW	West	"201609	0	3	0	0	0	0	0	0	14	0	3	1	0	0	0	0	2	0	7	0	0	0	12	13	0	0	12	1	0	0	2	0	0	0	0	4	0	2	0	0	40	0	0	0	0
2016_09_LDS_T1	2016_09_LDS	LDS	Nanwan	"201609	0	0	0	0	0	0	0	0	0	0	0	0	0	0	0	0	0	0	0	0	0	0	0	0	0	0	16	0	0	0	0	0	0	0	0	0	0	0	0	0	9	0	0	0	0
2016_09_LDS_T2	2016_09_LDS	LDS	Nanwan	"201609	0	0	0	0	0	0	0	0	0	0	0	0	0	0	0	0	0	0	0	0	0	0	0	1	0	0	6	0	0	0	0	0	0	0	0	0	0	4	0	0	3	0	0	0	0
2016_09_LDS_T3	2016_09_LDS	LDS	Nanwan	"201609	0	0	0	0	0	0	19	0	0	0	0	0	0	0	0	0	0	0	0	0	0	0	0	5	0	0	7	0	2	0	0	0	0	0	0	0	0	1	0	0	7	0	0	0	0
2016_09_LDS_T4	2016_09_LDS	LDS	Nanwan	"201609	0	2	0	1	0	0	5	0	0	0	0	0	0	0	0	0	0	0	0	0	0	0	0	10	0	0	31	0	0	0	0	0	0	11	0	0	5	0	0	0	22	0	0	0	0
2016_09_LDS_T5	2016_09_LDS	LDS	Nanwan	"201609	0	0	0	0	0	0	0	0	0	0	0	0	0	0	0	3	0	0	0	0	0	0	1	0	0	0	9	1	3	0	1	0	0	0	0	0	0	0	0	0	56	0	0	0	0
2016_09_OUT_T1	2016_09_OUT	OUT	Nanwan	"201609	0	9	0	4	0	0	0	0	9	0	0	0	0	0	0	12	3	0	0	0	0	0	0	12	0	0	106	17	2	0	5	0	0	3	0	0	0	0	6	0	195	0	0	0	0
2016_09_OUT_T2	2016_09_OUT	OUT	Nanwan	"201609	0	2	0	1	0	0	62	0	5	0	0	0	0	0	0	0	0	0	0	0	0	0	3	26	0	0	44	92	39	0	3	0	0	15	0	0	0	0	2	0	99	0	0	0	0
2016_09_OUT_T3	2016_09_OUT	OUT	Nanwan	"201609	0	1	0	0	1	0	182	0	3	0	0	0	0	0	0	0	0	0	0	0	0	1	0	36	0	0	70	57	10	0	2	0	0	6	0	0	0	5	0	0	68	0	0	0	0
2016_09_OUT_T4	2016_09_OUT	OUT	Nanwan	"201609	0	1	0	2	0	0	0	0	5	3	2	0	0	0	0	0	0	0	0	0	0	0	9	10	0	0	56	29	16	0	0	0	0	13	0	0	0	0	0	0	214	0	0	0	0
2016_09_OUT_T5	2016_09_OUT	OUT	Nanwan	"201609	0	2	0	4	48	0	41	0	6	0	0	0	0	0	0	0	0	0	0	0	0	0	2	26	0	0	22	48	7	0	1	0	0	3	0	0	0	0	2	0	189	0	0	0	0
2016_09_SJW_T1	2016_09_SJW	SJW	Nanwan	"201609	0	3	0	1	0	0	0	0	14	0	0	0	0	0	0	0	4	0	0	0	0	0	0	3	0	0	43	22	0	0	0	0	0	0	0	0	0	0	0	0	202	0	0	0	1
2016_09_SJW_T2	2016_09_SJW	SJW	Nanwan	"201609	0	0	0	0	0	0	0	0	3	0	0	0	0	0	0	10	0	0	17	0	0	0	10	12	0	0	24	5	4	0	2	0	0	2	0	0	0	0	0	0	259	0	0	0	0
2016_09_SJW_T3	2016_09_SJW	SJW	Nanwan	"201609	0	0	0	0	0	0	0	0	34	0	0	0	0	0	0	0	1	0	0	0	0	0	11	1	0	0	14	7	0	1	7	0	0	1	0	0	0	0	0	0	397	0	0	0	0
2016_09_SJW_T4	2016_09_SJW	SJW	Nanwan	"201609	0	3	0	0	0	0	0	0	9	0	0	0	0	32	0	0	43	0	2	0	0	0	1	9	0	0	7	6	0	0	0	0	0	4	0	0	0	0	0	0	195	0	0	0	0
2016_09_SJW_T5	2016_09_SJW	SJW	Nanwan	"201609	0	0	0	14	0	0	0	0	6	0	0	0	0	0	0	0	31	0	10	0	0	0	1	10	0	0	21	7	0	0	0	0	0	0	0	0	0	0	4	1	240	0	0	0	0
2016_09_TS_T1	2016_09_TS	TS	Nanwan	"201609	0	14	0	7	0	0	9	0	8	0	4	0	0	0	0	0	3	0	55	0	0	1	3	21	0	0	37	2	0	0	0	0	0	1	0	0	0	2	1	0	104	0	0	0	0
2016_09_TS_T2	2016_09_TS	TS	Nanwan	"201609	0	8	0	8	0	0	7	0	1	0	6	0	0	0	0	0	22	0	0	0	0	0	10	10	0	0	24	2	0	0	0	0	0	1	0	0	0	0	2	4	88	0	0	0	7
2016_09_TS_T3	2016_09_TS	TS	Nanwan	"201609	0	1	0	8	0	0	33	0	9	0	2	0	0	0	0	0	12	0	1	3	0	0	5	25	0	0	27	7	0	0	0	7	0	0	0	3	0	2	0	0	125	0	0	0	2
2016_09_TS_T4	2016_09_TS	TS	Nanwan	"201609	0	5	0	8	0	0	7	0	2	0	1	0	0	0	0	0	7	0	1	0	0	0	0	3	0	0	21	0	0	0	1	0	0	4	0	0	1	1	3	0	110	0	0	0	0
2016_09_TS_T5	2016_09_TS	TS	Nanwan	"201609	0	4	0	2	0	0	4	0	0	0	3	0	0	0	0	0	6	0	11	0	0	0	4	15	0	0	6	1	0	0	0	0	0	0	0	0	0	0	5	0	89	0	0	0	0
2016_09_WLT_T1	2016_09_WLT	WLT	West	"201609	0	3	0	0	0	0	0	0	22	0	0	0	0	0	0	0	0	0	0	0	0	0	2	4	0	0	10	0	0	0	0	0	0	0	0	0	0	0	0	0	77	0	0	0	0
2016_09_WLT_T2	2016_09_WLT	WLT	West	"201609	0	6	0	0	0	0	0	0	6	1	0	0	0	0	0	1	0	0	2	0	0	0	10	6	0	0	30	2	0	0	0	3	0	0	0	0	0	4	0	2	44	2	0	0	0
2016_09_WLT_T3	2016_09_WLT	WLT	West	"201609	0	0	0	0	0	0	0	0	4	0	0	0	0	0	0	0	5	0	2	0	0	0	8	7	0	0	21	3	0	0	0	0	0	4	0	0	0	0	0	0	40	0	0	0	0
2016_09_WLT_T4	2016_09_WLT	WLT	West	"201609	0	2	0	1	0	0	0	0	18	1	0	0	0	0	0	0	4	0	8	0	0	0	8	19	0	0	10	1	0	0	2	1	0	2	0	0	0	0	1	0	22	2	0	0	0
2016_09_WLT_T5	2016_09_WLT	WLT	West	"201609	0	4	0	2	0	0	3	0	6	0	0	0	0	0	0	2	0	0	7	0	0	0	6	3	0	0	1	0	0	0	1	2	0	0	0	0	0	0	0	0	78	0	0	0	0
2016_10_HBH_T1	2016_10_HBH	HBH	Nanwan	"201610	0	2	0	6	1	0	4	0	16	7	0	0	0	0	0	0	0	0	0	2	0	0	0	0	0	59	5	0	0	0	0	9	0	1	0	1	0	0	4	0	51	0	0	0	0
2016_10_HBH_T2	2016_10_HBH	HBH	Nanwan	"201610	0	1	0	95	0	65	0	0	3	34	0	0	0	9	0	0	0	0	44	0	0	0	0	0	0	0	28	0	0	0	0	0	0	5	2	0	0	3	0	0	63	0	0	0	0
2016_10_HBH_T3	2016_10_HBH	HBH	Nanwan	"201610	0	5	0	34	0	32	4	0	2	39	0	0	0	7	0	0	0	0	165	0	0	0	0	11	0	0	27	0	0	0	0	2	0	1	0	0	0	6	0	0	41	0	0	0	5
2016_10_HBH_T4	2016_10_HBH	HBH	Nanwan	"201610	0	2	0	0	0	6	14	0	0	0	0	0	0	0	0	0	0	0	56	0	0	0	0	0	0	0	7	0	0	0	0	0	0	0	0	0	0	1	1	0	47	0	0	0	0
2016_10_HBH_T5	2016_10_HBH	HBH	Nanwan	"201610	0	1	0	31	0	9	5	0	4	14	0	0	0	0	0	0	0	0	83	0	0	0	0	0	0	0	26	2	0	0	1	0	0	0	0	0	0	2	0	0	50	0	0	0	0
2016_10_LDS_T1	2016_10_LDS	LDS	Nanwan	"201610	0	3	0	0	0	0	0	0	2	0	0	0	0	0	0	0	3	0	5	0	0	0	2	2	0	0	23	0	25	0	1	0	0	3	0	0	0	0	0	0	41	0	0	0	0
2016_10_LDS_T2	2016_10_LDS	LDS	Nanwan	"201610	0	2	0	0	0	0	6	0	0	0	0	0	0	0	0	0	0	0	0	0	0	0	3	6	0	0	10	0	8	0	0	0	0	0	0	0	0	0	1	0	30	2	0	0	0
2016_10_LDS_T3	2016_10_LDS	LDS	Nanwan	"201610	0	4	0	0	0	0	0	0	0	0	0	0	0	0	0	0	0	0	3	0	0	0	3	2	0	0	10	1	0	0	0	0	0	0	0	0	0	0	0	0	7	0	0	0	0
2016_10_LDS_T4	2016_10_LDS	LDS	Nanwan	"201610	0	0	0	0	0	0	0	0	0	0	0	0	0	0	0	0	0	0	0	0	0	0	0	4	0	0	38	0	0	0	0	0	0	2	0	0	0	0	3	0	5	0	0	0	0
2016_10_LDS_T5	2016_10_LDS	LDS	Nanwan	"201610	0	0	0	0	0	0	0	0	0	0	0	0	0	0	0	6	0	0	0	0	0	0	0	13	0	0	10	0	0	0	0	0	0	5	0	0	0	0	5	0	0	0	0	0	0
2016_10_OUT_T1	2016_10_OUT	OUT	Nanwan	"201610	0	21	0	0	0	0	30	0	2	1	0	0	0	7	0	1	0	0	14	0	0	2	4	18	0	0	40	31	4	0	0	0	0	12	0	0	0	0	0	0	316	0	0	0	0
2016_10_OUT_T2	2016_10_OUT	OUT	Nanwan	"201610	0	9	0	0	0	0	0	0	11	0	0	0	0	0	0	0	0	0	2	0	0	0	4	5	0	0	66	5	0	0	1	0	0	0	0	0	0	9	0	0	280	0	0	0	0
2016_10_OUT_T3	2016_10_OUT	OUT	Nanwan	"201610	0	14	0	19	0	0	170	0	16	0	0	0	0	0	0	0	0	0	0	0	0	0	0	7	0	0	66	76	0	0	0	0	0	0	0	0	0	0	0	0	109	0	0	0	0
2016_10_OUT_T4	2016_10_OUT	OUT	Nanwan	"201610	0	11	0	6	0	0	122	0	41	2	0	0	0	0	0	0	0	0	0	0	0	0	0	4	0	0	45	57	0	0	0	0	0	5	0	0	0	0	0	0	65	0	0	0	0
2016_10_OUT_T5	2016_10_OUT	OUT	Nanwan	"201610	0	2	0	2	0	0	0	0	6	13	0	0	0	0	0	0	0	0	0	0	0	0	0	10	0	0	16	0	0	12	0	0	0	0	0	0	0	0	0	0	131	0	0	0	0
2016_10_SJW_T1	2016_10_SJW	SJW	Nanwan	"201610	0	9	0	0	0	0	0	0	3	0	0	0	0	0	0	5	0	0	0	0	0	0	15	6	0	0	21	4	0	0	0	0	0	10	0	0	0	0	0	0	266	0	0	0	0
2016_10_SJW_T2	2016_10_SJW	SJW	Nanwan	"201610	0	10	0	5	0	0	0	0	6	0	0	0	0	0	0	0	0	0	0	0	0	0	0	14	0	0	11	5	0	0	0	0	0	0	0	0	0	0	0	0	229	0	0	0	0
2016_10_SJW_T3	2016_10_SJW	SJW	Nanwan	"201610	0	15	0	0	0	0	0	0	40	4	0	0	0	0	0	0	12	0	8	0	0	0	0	9	0	0	23	0	5	0	1	0	0	1	0	0	0	0	19	0	198	0	0	0	2
2016_10_SJW_T4	2016_10_SJW	SJW	Nanwan	"201610	0	1	0	3	0	0	0	0	31	0	0	1	0	0	0	1	7	0	0	0	0	0	0	4	0	0	20	7	1	2	3	0	0	15	0	0	0	0	0	2	233	0	0	0	0
2016_10_SJW_T5	2016_10_SJW	SJW	Nanwan	"201610	0	0	0	0	0	0	0	0	6	0	0	0	0	0	0	0	0	0	0	0	0	0	0	9	0	0	30	7	0	0	0	0	0	1	0	0	0	0	0	0	222	0	0	0	0
2016_10_TS_T1	2016_10_TS	TS	Nanwan	"201610	0	26	0	8	0	0	12	0	2	0	0	0	0	0	0	2	3	0	9	0	0	0	0	3	0	0	14	0	0	0	0	0	0	2	0	0	0	0	3	0	78	0	0	0	3
2016_10_TS_T2	2016_10_TS	TS	Nanwan	"201610	0	6	0	18	0	0	18	0	4	0	3	0	0	0	0	1	0	0	2	0	0	0	6	13	0	0	23	2	0	0	0	0	0	3	0	0	0	0	2	0	47	0	0	0	0
2016_10_TS_T3	2016_10_TS	TS	Nanwan	"201610	0	5	0	8	0	0	4	0	8	2	1	0	0	0	0	0	4	0	10	0	0	0	5	22	0	0	15	1	0	1	1	0	0	1	0	0	0	0	0	0	47	2	0	0	2
2016_10_TS_T4	2016_10_TS	TS	Nanwan	"201610	0	4	0	24	0	0	5	0	1	15	1	0	0	0	0	0	2	0	11	0	0	0	1	3	0	0	33	3	0	0	2	0	0	0	0	0	0	1	0	0	75	0	0	0	0
2016_10_TS_T5	2016_10_TS	TS	Nanwan	"201610	0	15	0	31	0	0	31	0	0	1	11	0	0	0	0	0	0	0	4	0	0	0	2	28	0	0	38	4	0	0	6	0	0	0	0	0	0	0	3	0	76	0	0	0	1
2017_04_CFB_T1	2017_04_CFB	CFB	East	"201704	0	0	0	0	0	0	0	0	0	0	0	0	0	0	0	0	0	0	0	0	0	0	0	0	0	0	0	0	0	0	0	0	0	0	0	0	0	0	0	0	0	0	0	0	0
2017_04_CFB_T2	2017_04_CFB	CFB	East	"201704	0	1	0	0	0	0	0	0	0	0	2	0	0	0	0	0	0	0	0	0	0	0	0	0	0	0	0	0	0	0	0	0	0	0	0	0	0	0	0	0	0	0	0	0	0
2017_04_CFB_T3	2017_04_CFB	CFB	East	"201704	0	4	0	0	0	0	0	0	0	0	6	0	0	0	0	0	0	0	1	0	0	0	0	0	0	0	0	0	0	0	0	0	0	0	0	0	0	0	0	0	0	0	0	0	0
2017_04_CFB_T4	2017_04_CFB	CFB	East	"201704	0	0	0	0	0	0	0	0	0	0	0	0	0	0	0	0	0	0	0	0	0	0	0	0	0	0	0	0	0	0	0	0	0	0	0	0	0	0	0	0	0	0	0	0	0
2017_04_CFB_T5	2017_04_CFB	CFB	East	"201704	0	1	0	0	0	0	0	0	0	0	0	1	0	0	0	0	0	0	0	0	0	0	0	0	0	0	0	0	0	0	0	0	0	0	0	0	0	0	0	0	0	0	0	0	0
2017_04_DBS_T1	2017_04_DBS	DBS	West	"201704	0	0	0	2	0	0	2	0	0	0	0	0	0	0	0	0	0	0	0	0	3	0	0	1	0	0	0	2	0	4	0	0	0	19	0	0	0	0	3	0	165	0	0	0	0
2017_04_DBS_T2	2017_04_DBS	DBS	West	"201704	0	7	0	37	0	0	7	0	0	4	0	0	0	0	0	0	0	0	0	0	0	0	0	0	0	0	3	11	0	1	1	0	0	0	0	0	0	0	0	0	70	0	0	0	0
2017_04_DBS_T3	2017_04_DBS	DBS	West	"201704	0	10	0	12	0	0	6	0	0	7	0	0	0	0	0	0	0	0	6	0	0	0	0	3	0	0	2	21	0	0	0	0	0	1	0	0	0	0	0	0	109	0	0	0	0
2017_04_DBS_T4	2017_04_DBS	DBS	West	"201704	0	2	0	11	0	0	2	0	0	6	0	0	0	1	0	0	0	0	6	0	0	0	17	4	0	0	17	8	8	0	0	1	0	6	0	0	10	0	2	0	153	0	0	0	0
2017_04_DBS_T5	2017_04_DBS	DBS	West	"201704	0	6	0	9	0	0	0	0	4	15	0	0	0	0	0	0	0	0	0	0	0	0	0	0	0	0	14	36	0	0	0	0	0	0	0	0	0	0	0	0	310	0	0	0	0
2017_04_HBH_T1	2017_04_HBH	HBH	Nanwan	"201704	0	5	0	22	5	0	15	0	0	8	0	0	0	0	0	0	0	0	0	0	0	0	1	0	0	62	8	0	0	0	10	0	0	7	0	0	0	0	3	0	43	0	0	0	0
2017_04_HBH_T2	2017_04_HBH	HBH	Nanwan	"201704	0	10	0	5	0	31	0	0	0	26	0	0	0	5	0	0	0	0	94	0	0	0	0	4	0	0	9	0	1	13	0	20	0	2	1	0	0	5	6	0	33	0	0	0	19
2017_04_HBH_T3	2017_04_HBH	HBH	Nanwan	"201704	0	1	0	24	0	6	0	0	0	24	0	0	0	0	0	0	0	0	52	0	0	0	0	4	0	0	5	0	3	0	0	8	0	2	0	0	0	8	0	0	22	0	0	0	0
2017_04_HBH_T4	2017_04_HBH	HBH	Nanwan	"201704	0	16	0	4	0	27	13	0	0	5	0	0	0	0	0	0	2	0	63	0	0	0	0	2	0	0	9	1	5	0	13	0	0	0	0	0	0	13	8	0	114	0	0	0	11
2017_04_HBH_T5	2017_04_HBH	HBH	Nanwan	"201704	0	6	0	18	0	15	0	2	7	56	0	0	0	1	0	0	0	0	49	0	0	0	0	0	0	0	44	4	0	0	0	4	0	9	0	0	1	0	5	0	65	0	0	0	0
2017_04_HW_T1	2017_04_HW	HW	West	"201704	0	1	0	7	0	0	0	0	10	0	0	0	0	0	0	0	0	0	25	0	0	0	8	14	0	0	32	7	0	0	3	2	0	0	0	7	0	9	5	0	143	12	0	0	0
2017_04_HW_T2	2017_04_HW	HW	West	"201704	2	0	0	0	0	0	0	0	1	0	0	0	0	0	0	0	0	0	6	0	0	0	2	5	0	0	13	5	0	0	2	1	0	0	0	0	0	3	10	0	122	1	0	0	3
2017_04_HW_T3	2017_04_HW	HW	West	"201704	0	0	0	2	0	0	0	0	0	0	0	0	0	0	0	0	0	0	0	0	0	0	1	7	0	0	13	2	0	0	0	0	0	0	0	0	2	0	0	0	38	6	0	0	1
2017_04_HW_T4	2017_04_HW	HW	West	"201704	0	7	0	12	0	0	0	0	6	0	0	0	0	0	0	0	0	0	13	0	0	0	9	21	0	0	24	12	0	0	3	0	0	0	0	0	0	4	8	0	192	4	0	0	6
2017_04_HW_T5	2017_04_HW	HW	West	"201704	0	4	0	1	0	0	0	0	0	0	0	0	0	0	0	0	1	0	2	0	0	0	27	8	0	0	8	5	0	0	0	0	0	2	0	1	0	7	1	0	93	5	0	0	0
2017_04_JLS_T1	2017_04_JLS	JLS	East	"201704	0	2	0	1	0	0	1	0	0	0	0	0	0	0	0	0	0	0	0	0	0	0	0	5	0	0	7	0	0	0	0	0	0	0	0	0	0	0	44	0	0	0	0	0	0
2017_04_JLS_T2	2017_04_JLS	JLS	East	"201704	0	0	0	0	0	0	0	0	0	0	0	0	0	0	0	0	0	0	0	0	0	0	0	0	0	0	3	0	0	0	0	0	0	0	0	0	0	0	0	0	5	0	0	0	0
2017_04_JLS_T3	2017_04_JLS	JLS	East	"201704	0	7	0	0	0	0	0	0	0	0	0	0	0	0	0	0	0	0	0	0	0	0	3	0	0	0	3	0	0	0	0	0	0	0	0	0	0	0	22	0	0	0	0	0	0
2017_04_JLS_T4	2017_04_JLS	JLS	East	"201704	0	3	0	0	0	0	0	0	0	0	0	0	0	0	0	0	0	0	2	0	0	0	5	2	0	0	3	0	0	0	0	0	0	0	0	0	0	0	8	0	0	0	0	0	0
2017_04_JLS_T5	2017_04_JLS	JLS	East	"201704	0	4	0	0	0	0	0	0	0	0	0	0	0	0	0	0	0	0	0	0	0	0	0	2	0	0	3	0	0	0	0	0	0	0	0	0	0	0	1	0	0	0	0	0	3
2017_04_LDS_T1	2017_04_LDS	LDS	Nanwan	"201704	0	2	0	0	0	0	0	0	4	1	0	0	0	0	0	0	0	0	0	0	0	0	0	6	0	0	9	1	11	0	0	0	0	11	0	0	0	2	2	0	47	0	0	0	1
2017_04_LDS_T2	2017_04_LDS	LDS	Nanwan	"201704	0	0	0	0	0	0	1	0	0	0	0	0	0	0	0	0	0	0	0	0	0	0	0	3	0	0	9	1	0	0	0	0	0	0	0	0	3	1	7	0	3	0	0	0	7
2017_04_LDS_T3	2017_04_LDS	LDS	Nanwan	"201704	0	2	0	0	0	0	0	0	0	0	0	0	0	0	0	0	0	0	0	0	0	0	0	0	0	0	7	0	0	0	0	0	0	14	0	0	3	1	1	0	20	0	0	0	9
2017_04_LDS_T4	2017_04_LDS	LDS	Nanwan	"201704	0	4	0	0	0	0	0	0	0	0	0	0	0	0	0	0	0	0	0	0	0	0	0	1	0	0	2	0	0	0	0	0	0	0	0	0	0	3	0	0	0	0	0	0	0
2017_04_LDS_T5	2017_04_LDS	LDS	Nanwan	"201704	0	5	0	0	0	0	0	0	0	0	0	0	0	0	0	0	0	0	0	0	0	0	0	0	0	0	8	0	0	0	0	0	0	1	0	0	0	0	5	0	1	0	0	0	0
2017_04_LK_T1	2017_04_LK	LK	East	"201704	0	3	0	0	0	0	0	0	9	0	0	0	0	0	0	14	0	0	3	0	0	0	0	7	0	0	21	2	0	0	0	0	0	16	0	0	0	0	23	10	0	0	0	0	0
2017_04_LK_T2	2017_04_LK	LK	East	"201704	0	8	0	0	0	0	0	0	5	0	0	0	0	0	0	8	0	0	0	0	0	0	0	5	0	0	35	0	0	0	3	0	0	7	0	0	0	0	2	31	0	0	0	0	0
2017_04_LK_T3	2017_04_LK	LK	East	"201704	0	9	0	0	0	0	0	0	40	0	0	0	0	0	0	0	0	0	13	0	0	0	0	5	0	0	15	0	0	0	8	0	0	2	0	0	0	0	1	0	3	0	0	0	0
2017_04_LK_T4	2017_04_LK	LK	East	"201704	0	0	0	0	0	0	0	0	7	1	0	0	0	0	0	0	0	0	7	0	0	0	1	21	0	0	6	0	0	0	2	0	0	1	0	0	0	0	3	0	0	0	0	0	2
2017_04_LK_T5	2017_04_LK	LK	East	"201704	0	4	0	0	0	0	0	0	2	0	0	0	0	0	0	0	0	0	2	0	0	0	0	10	0	0	5	1	0	0	1	0	0	0	0	0	0	0	0	0	0	0	0	0	1
2017_04_OUT_T1	2017_04_OUT	OUT	Nanwan	"201704	0	4	0	0	0	0	29	0	4	8	0	0	0	0	0	0	0	0	0	0	0	0	0	2	0	0	6	53	0	0	0	4	0	0	0	0	0	6	0	0	206	0	0	0	0
2017_04_OUT_T2	2017_04_OUT	OUT	Nanwan	"201704	0	10	0	0	0	0	3	0	10	11	0	3	0	0	0	8	0	0	1	0	0	0	0	14	0	0	42	23	0	0	0	0	0	0	0	0	0	2	7	0	138	0	0	0	0
2017_04_OUT_T3	2017_04_OUT	OUT	Nanwan	"201704	0	0	0	1	3	0	74	0	33	0	2	4	0	0	0	0	0	0	26	0	0	0	10	15	0	0	52	16	0	0	23	0	0	6	0	0	0	0	0	0	145	0	0	0	0
2017_04_OUT_T4	2017_04_OUT	OUT	Nanwan	"201704	0	5	0	8	0	0	65	0	13	0	0	0	0	0	0	0	0	0	0	0	0	0	0	11	0	0	26	90	0	0	0	6	0	25	0	0	0	0	0	0	89	0	0	0	0
2017_04_OUT_T5	2017_04_OUT	OUT	Nanwan	"201704	0	4	0	1	0	0	0	0	5	0	0	0	0	0	0	0	4	0	0	0	0	0	0	6	0	0	61	60	0	0	10	0	0	0	0	0	0	0	0	0	136	0	0	0	0
2017_04_SJW_T1	2017_04_SJW	SJW	Nanwan	"201704	0	2	0	0	0	0	0	0	3	0	0	0	0	0	0	0	0	0	1	0	0	0	0	7	0	4	14	0	0	2	0	0	0	0	0	0	19	36	0	0	33	0	0	0	2
2017_04_SJW_T2	2017_04_SJW	SJW	Nanwan	"201704	0	7	0	0	0	0	0	0	6	0	0	0	0	0	0	0	0	0	5	0	0	0	9	0	0	0	15	0	1	0	0	0	0	22	0	0	3	10	3	0	46	0	0	0	0
2017_04_SJW_T3	2017_04_SJW	SJW	Nanwan	"201704	0	9	0	0	0	0	0	0	4	0	0	0	0	0	0	12	0	0	0	0	0	0	15	1	0	0	12	2	0	0	0	0	0	3	10	0	0	0	0	0	86	0	0	0	0
2017_04_SJW_T4	2017_04_SJW	SJW	Nanwan	"201704	0	6	0	0	0	0	0	0	5	0	0	0	0	0	0	0	0	0	0	0	0	0	3	1	0	0	8	1	6	0	0	0	0	1	0	0	0	0	0	0	138	0	0	0	0
2017_04_SJW_T5	2017_04_SJW	SJW	Nanwan	"201704	0	5	0	1	0	0	0	0	2	0	0	0	0	0	0	1	0	0	0	0	0	0	7	9	0	0	2	0	0	0	0	0	0	10	0	0	0	8	0	0	43	0	0	0	6
2017_04_TS_T1	2017_04_TS	TS	Nanwan	"201704	0	2	0	5	0	0	0	0	2	0	2	0	0	0	0	0	0	0	1	0	5	0	0	10	0	4	15	2	0	0	1	0	0	0	0	0	0	0	11	0	15	6	0	0	0
2017_04_TS_T2	2017_04_TS	TS	Nanwan	"201704	0	19	0	21	4	0	6	0	3	3	0	0	0	0	0	0	0	0	52	0	0	0	3	14	0	0	4	2	2	0	10	0	0	0	0	0	10	10	9	0	36	0	0	0	0
2017_04_TS_T3	2017_04_TS	TS	Nanwan	"201704	0	6	0	3	0	0	3	0	0	0	1	0	0	0	0	0	0	0	3	0	0	0	0	6	0	0	14	4	3	0	1	0	0	0	0	0	0	9	0	0	29	0	0	0	0
2017_04_TS_T4	2017_04_TS	TS	Nanwan	"201704	0	6	0	4	0	0	14	0	0	0	0	0	0	0	0	0	0	0	12	0	0	0	3	15	0	0	21	1	4	0	6	0	0	0	0	0	0	0	9	0	42	0	0	1	3
2017_04_TS_T5	2017_04_TS	TS	Nanwan	"201704	1	12	0	2	0	0	8	0	2	0	0	0	0	0	0	0	0	0	5	0	0	0	3	15	0	4	20	1	0	3	0	0	0	4	0	0	0	11	14	0	97	0	0	0	1
2017_04_WLT_T1	2017_04_WLT	WLT	West	"201704	0	11	0	5	0	0	7	0	8	0	0	0	0	0	0	0	0	0	8	5	0	0	3	7	0	0	8	2	0	0	1	0	0	0	0	0	0	1	2	0	60	0	0	0	5
2017_04_WLT_T2	2017_04_WLT	WLT	West	"201704	0	4	0	3	0	0	0	2	0	0	0	0	0	5	0	0	0	0	29	0	0	0	0	5	0	0	2	0	1	0	4	0	0	1	0	0	0	1	0	5	25	0	0	0	0
2017_04_WLT_T3	2017_04_WLT	WLT	West	"201704	0	3	3	2	0	0	0	0	2	0	0	0	0	1	0	0	0	0	4	0	0	0	6	1	0	0	5	1	2	0	0	0	0	1	0	0	0	0	2	2	58	1	0	0	2
2017_04_WLT_T4	2017_04_WLT	WLT	West	"201704	0	6	0	2	0	0	0	0	20	0	0	0	0	0	0	0	0	0	3	0	0	0	1	6	0	0	3	0	0	0	3	0	0	13	0	0	0	0	0	6	148	0	0	0	6
2017_04_WLT_T5	2017_04_WLT	WLT	West	"201704	0	1	0	2	0	0	6	0	10	0	0	0	0	0	0	0	0	0	2	0	0	0	2	3	0	0	12	0	0	0	1	0	0	0	0	0	0	0	0	2	150	0	0	0	1
[truncated: 88 more columns]
